# Supplementary material for: Ezrin enrichment on curved membranes requires a specific conformation or interaction with a curvature-sensitive partner
Source: eLife. 2018 Sep 20;7:e37262. doi: 10.7554/eLife.37262 (PMC6167055; doi:10.7554/eLife.37262)
Supplement: Figure 1—figure supplement 1—source data 1. [file elife-37262-fig1-figsupp1-data1.xlsx]

## Sheet: Sheet1
ezrinTD at 2 uM	ezrinTD at 1 uM	ezrinTD at 2 uM	ezrinTD at 1 uM	ezrinWT at 2 uM	ezrinWT at 1 uM	ezrinWT at 2 uM	ezrinWT at 1 uM
GUV with PIP2	GUV with PIP2	GUV without PIP2	GUV without PIP2	GUV with PIP2	GUV with PIP2	GUV without PIP2	GUV without PIP2
8.3135	4.06	-0.1837	0.2181	2.273	0.8534	0.6245	0.3333
5.9717	6.2811	1.2324	0.2051	2.0457	0.883	0.6394	-0.0403
7.6939	3.5383	0.0492	0.1761	2.3899	0.8064	0.5875	0.3997
3.4085	6.8922	1.4107	0.3624	2.8844	2.7507	0.4521	0.2652
2.5485	3.1933	0.0944	-0.1323	3.1524	3.2932	0.3431	0.5304
6.777	2.5063	-0.0782	-0.0674	4.3002	2.5236	0.1196	0.1349
3.2166	7.7584	1.27	0.4891	2.3224	2.3025	-0.2561	0.4487
3.3014	7.4089	0.4008	0.3309	2.0068	4.2812	0.7965	0.017
4.5955	3.9816	0.7967	-0.0124	4.2099	1.1452	-0.062	0.4128
6.7106	3.7192	-0.1946	0.278	2.5472	0.9402	0.6506	0.3759
7.5131	4.1115	0.866	0.717	2.1692	1.0234	0.2469	0.1126
7.338	8.4699	0.4817	0.2616	5.067	1.1012	-0.1329	0.2857
18.1594	4.2117	1.5401	-0.3177	4.488	1.7667	0.5729	0.4187
6.0347	4.0309	1.2811	0.3262	3.4397	1.315	0.2627	-0.0041
17.0228	5.7842	-0.1927	0.3576	5.0233	2.8629	0.5621	0.4162
8.9776	5.2577	-0.3214	-0.1314	2.9806		-0.0688	0.4455
5.2925	5.3574	-0.489	0.2393	2.0777		0.2594	0.3192
12.9709	12.013	0.8755	-0.2402	5.6449		0.0518	-0.0003
13.3431	10.5013	0.989	0.3153			0.1596	0.1759
5.8398	11.5858	1.2945	0.3867			0.4109	0.391
12.6095	2.458	1.9141	0.0113			0.5049
13.1165	6.1472	1.8397	-0.0631			0.2375
10.5955		0.5802	-0.3122			0.4316
3.8073		0.6673	-0.3195			0.2982
12.4377		1.1573	0.3985
9.8056		1.4676	-0.3303
6.3887		1.01	0.8361
9.5708		1.0247	-0.2127
11.5385		0.6917	0.4612
10.17		1.0955	0.2957
11.8462		1.0591
6.289		1.1661
4.5788		0.759
7.2787		1.6911
		-0.7529
		0.6929
		1.0981
		-0.384
		1.6882
