# Supplementary material for: Ezrin enrichment on curved membranes requires a specific conformation or interaction with a curvature-sensitive partner
Source: eLife. 2018 Sep 20;7:e37262. doi: 10.7554/eLife.37262 (PMC6167055; doi:10.7554/eLife.37262)
Supplement: Figure 1—figure supplement 1—source data 2. [file elife-37262-fig1-figsupp1-data2.xlsx]

## Sheet: ezrinTD
0.02 uM	0.05 uM	0.1 uM	0.2 uM	0.5 uM	1 uM	2 uM	4 uM
0.5987	0.3595	1.9201	1.9947	8.1001	2.5203	7.9097	7.5026
1.2403	0.9034	2.3295	2.7308	7.6036	3.4451	6.2725	10.8823
0.5189	1.155	1.0131	2.4709	6.7636	2.2735	4.6276	16.0958
0.4087	1.1827	1.1383	0.6015	4.6905	2.6113	7.3962	12.9222
0.3382	0.2217	1.3659	5.9994	3.4145	2.1354	7.7573	8.6872
1.6783	0.8558	2.3641	2.6265	5.1893	1.8233	6.0288	11.9227
0.5022	1.1945	0.5114	0.9921	9.3482	6.3001	10.7253	8.9735
0.0584	1.7756	1.9663	1.3631	3.2145	1.9066	7.8597	10.0907
1.1796	0.8271	1.2781	2.6037	4.9065	1.8445	5.1563	13.3602
0.1199	2.804	3.7297	3.4215	3.061	2.0837	8.4341	13.2765
0.9764	1.2979	2.5047	1.6636	4.3561	2.2432	6.169	12.3996
1.2037	1.684	4.2459	2.5032	5.7097	2.8383	5.7765	9.4798
0.1358	0.7328	2.3717	2.5115	1.8657	4.2985	5.7869	16.5612
0.5454	1.3466	3.1649	2.6635	4.3585	1.5336	5.5156	10.4601
0.2895	0.6035	2.6361	3.0062	5.0986	3.3682	3.7737	12.5165
0.2029	0.8467	4.1268	3.2895	4.9726	2.674	5.5182	13.4694
0.8131	2.6001	1.5295	1.3195	7.3018	1.9667	7.6984	10.222
0.3599	0.8365	3.0518	1.4777	5.723	0.7656	8.4091	11.3847
0.1508	2.2949	4.9062	0.774	4.6684	2.8612	3.4757	10.4851
0.8478	0.5078	4.2421	1.9058	7.4603	2.8324	5.4824	12.2234
0.4111	1.1902	1.5913	2.2856	7.2661	3.2293	10.4925	12.5566
1.338	1.1742	1.7018	1.7086	6.0816	1.8243	5.9624	13.7988
0.6049	0.9863	3.5298	0.8336	6.2918	2.4614	4.4334	9.8552
0.7322	0.5803	1.9848	2.6087	5.4516	2.6969	7.3938	15.3706
0.2895	1.1776	1.4797	1.832	4.1749	1.8009	5.6868	17.5905
0.9624	0.3869	4.5089	2.4026	4.1307	1.9027	5.638	8.5691
0.567	2.185	3.1612	1.4784	3.6948	1.494	2.7708	11.5673
0.4469	2.3624	2.2516	0.8215	5.8467	2.614	5.8345	7.8141
0.962	2.7858	3.2946	2.3512	4.1308	2.9621	7.6218	11.6039
0.251	1.21	2.1307	2.2877	5.1998	4.6234	3.8198	12.5499
1.0194	1.3143	4.5327	2.6761	4.8113	1.8953	8.4513	11.0805
0.454	0.3036	2.6704	1.4106	3.7553	2.582	5.0974	10.7333
0.1599	0.8424	1.4786	1.3679	4.1499	3.2792	6.3779	7.6669
0.2889	0.7474	3.6232	2.9293	6.491	1.8684	10.1403	11.3063
0.7728	0.9735	2.3138	3.5666	4.6878	1.9393	4.0587	9.5926
0.5152	0.2846	3.9144	2.0101	5.0451	2.5875	8.6461	8.2936
0.2791	0.4541	3.3151	2.588	8.1046	1.9781	4.0356	10.2812
0.0918	0.4507	1.9195	4.9932	4.4036	2.4179	6.1145	6.1215
0.3503	2.0226	2.2713	2.7542	3.8239	0.9885	3.7821	10.483
0.1383	2.0636	2.946	1.6345	4.0642	1.9642	4.5871	12.3536
0.0409	0.6109	3.5922	3.6329	4.2393	2.464	7.5426	9.3247
0.4445	2.0148	1.7379	2.3571	2.7008	1.4734	5.9842	15.1914
0.8589	0.719	3.361	1.7219	2.3356	2.4095	3.2493	12.8183
0.2511	1.8051	2.6199	2.7788	6.877		4.7603	10.9509
0.115	0.9195	2.8279	1.1764	5.4361		6.1539	8.5455
0.1599	0.9896	4.7066	2.1801	4.171		4.8405	8.4302
0.2186	1.6277	3.8957	6.2424	5.4644		7.7333	13.5706
0.3626	1.3272	3.2973	1.5008	4.284		6.4255	13.7577
0.3682	0.4916	2.0966	2.4159	5.9065		4.7817	8.7088
1.5479	1.4535	1.6482	2.6461	4.295			15.4052
0.4976	3.8472	1.3354	1.908	3.3737			12.7806
0.9708	1.6554	5.5948	0.6342	6.8012			7.8657
0.3298	2.077	1.1628	2.439	3.483			13.0949
0.6098	4.1211	3.5747	3.0218	5.2974			14.1042
0.5297	1.1558	0.837	2.4495	6.3292			8.3477
0.7924	1.4898	3.5485	1.6918	2.8414			11.0866
0.589	2.793	1.8036	2.6766	3.175			11.3841
0.1417	0.6705	3.355	0.4725	4.5259			16.7105
0.1234	0.6106	1.2037	1.3917	4.1748			12.8099
0.2629	1.3695	2.2542		4.2354			10.476
0.7648	3.1049	4.1055		8.8932			11.1689
0.4623	1.5437	1.4257		7.552			10.1671
0.6875	0.7568	1.5674		9.2528			13.3559
0.0746	0.2174	4.7892		7.24			13.272
0.938	2.3854	2.4366		8.9698			9.2523
0.2745	1.9505	0.6807		4.6817			13.9505
1.0894	1.0297	2.3153		7.2434			17.3476
0.8554	0.695	1.547		6.229			11.5063
0.1294	0.2929	2.1		8.508			10.5639
1.7972	2.1036	3.6013		2.8649			10.444
1.2483	0.2246	1.8869		6.5914			9.9852
1.4613	2.3945	2.2841		7.9936			14.75
0.2507		1.4191		6.2497			10.417
		0.7563		9.9976			13.4289
		4.5066					13.7806
							10.7257
							14.3219
							13.1248

## Sheet: ezrinWT
0.02 uM	0.05 uM	0.1 uM	0.2 uM	0.5 uM	1 uM	2 uM	4 uM
0.0945	0.5451	0.6071	1.9892	1.2598	2.3664	5.9416	3.1971
0.1055	0.9682	0.1001	0.3431	2.2769	4.3618	3.8248	5.921
0.1055	0.5254	0.3998	0.4747	0.6689	1.6044	3.341	6.1278
0.0597	1.1125	0.5206	1.2806	0.876	1.9136	3.8765	6.0174
0.0913	0.3451	0.356	1.1561	3.9803	1.8495	6.6767	4.6406
0.1992	0.4011	0.2283	0.5338	0.8756	3.0777	2.6069	4.086
0.0544	0.3765	0.533	0.8288	0.5889	0.967	3.6524	6.1571
0.1673	0.309	0.5414	1.9492	0.724	2.8568	5.8534	4.1469
0.0446	0.4392	0.2004	0.8882	1.186	1.8003	3.4941	3.495
0.0849	0.6769	0.613	1.828	2.1341	2.1684	5.5945	6.8309
0.2352	0.4617	0.7552	1.115	1.303	2.4664	5.2446	5.5282
0.5305	1.4763	0.4266	2.2684	1.0781	1.7225	4.2588	6.0971
0.0954	0.6467	0.4526	2.4412	1.4475	1.57	3.4874	4.3065
0.0803	0.3663	0.1565	1.8629	1.4953	1.8131	4.3846	4.4625
0.1101	0.6593	0.3754	1.2846	1.8598	1.5164	5.5691	3.9602
0.1205	0.2753	0.9998	1.775	1.1212	1.5645	2.6035	5.049
0.0531	0.4141	0.6048	1.1986	1.7457	2.4648	4.2924	4.0261
0.1147	0.2911	0.5028	0.5794	1.953	2.3933	4.1593	3.5475
0.1763	0.4578	0.9948	2.2755	1.4553	1.3001	5.3409	5.4168
0.2683	0.1713	0.1884	1.0506	0.6624	3.3582	5.7348	6.8719
0.1019	0.4474	0.1882	2.1599	0.8184	1.3202	4.2107	6.5046
0.1306	0.2505	0.2447	1.8894	0.7885	3.5993	6.9412	4.0776
0.0357	1.1787	0.3122	1.6032	1.1919	2.1526	5.426	6.55
0.0719	0.7995	0.1374	0.8938	1.5815	2.9782	5.9514	5.1801
0.0874	0.63	0.1635	0.7205	0.4733	2.1149	5.2643	4.1357
0.0828	0.4187	0.7096	2.1754	1.4603	4.8442	3.8497	3.9175
0.1368	0.6268	0.1091	0.7773	2.001	3.5224	6.7268	3.7233
0.1172	0.2943	0.5746	2.2129	0.7096	2.8829	4.3954	5.1054
0.113	0.504	0.3082	1.3393	0.9505	3.5657	2.2	5.5849
0.0817	0.4452	0.583	2.0645	0.9217	2.2835	2.302	8.4664
0.0509	0.2028	0.5262	2.7344	1.307	2.8771	3.1966	7.0815
0.0837	0.4516	0.1688	1.4673	1.2232	3.2485	4.9752	3.1782
0.1125	0.5534	0.6337	2.1733	1.1249	2.6866	3.0274	6.5943
0.066	0.7414	0.2105	1.0257	2.0819	3.14	4.2371	4.3197
0.069	1.0682	0.2307	2.199	1.2668	3.2247	3.8141	6.3798
0.1829	0.8758	0.7016	2.2524	1.9825	2.5627	4.813	5.6201
0.3378	0.4326	0.5516	2.3661	1.7914	2.1501	4.1244	6.4075
0.2156	0.852	0.1651	1.735	2.0536	1.6252	5.5693	4.988
0.129	0.4377	0.4643	1.0722	0.889	1.4818	3.1013	6.4934
0.2387	0.2262	3.2067	0.8296	1.0101	3.4231	4.6597	3.865
0.1537	0.1437	0.3718	1.1402	0.9966	2.208	2.5128	3.531
0.0778	1.054	0.5463	2.1904	1.5555	3.9889	17.1886	3.168
0.1254	0.3451	0.2413	2.5	1.3141	2.6009	5.1845	5.1768
0.1882	0.7851	0.2559	1.1873	1.6839	2.2071	5.7703	4.7381
0.0874	1.0708	0.7786	1.5824	1.403	1.6299	4.0726	4.2932
0.122	0.5926	0.2966	0.9565	1.8899	1.716	2.4887	4.5667
0.0669	0.5343	0.6068	1.297	2.5788	1.5454	3.8616	5.7612
0.0866	0.7737	0.7284	0.5314	1.9043	2.1747	1.8729	4.0475
0.152	0.3915	0.4008	0.9577	1.2385	2.3254	4.3032	4.1434
0.046	0.4693	4.1882	1.5644	0.8346	1.5536	6.1336	3.4925
0.1349	0.2242	0.1988	0.6946	1.5647	3.2024	5.0815	4.0594
0.9405	0.7268	1.1705	0.67	1.5358	3.9872	3.382	2.8737
0.1334	0.9921	0.3194	0.92	2.3354	2.5675	4.5523	5.4614
0.0771	0.4356	0.3188	1.9135	2.2153	1.5192	3.9695	4.763
0.0408	0.2374	0.5131	2.7667	2.0733	2.2904	2.5677	6.4051
0.0963	0.6208	0.2082	2.0906	1.8946	3.2142	2.5871	6.3658
0.11	0.4823	0.5529	1.0195	2.1023	1.8558	2.3796	5.8563
0.2366	1.0713	0.5724	1.2786	1.6552	2.0959	3.3226	3.8713
0.0842	0.4933	0.9967	1.1173	0.8729	1.0011	4.282	6.7013
0.0474	0.3728	1.513	1.1492	1.139	1.7124	3.2075	3.4256
0.0665	0.1832	0.454	0.8704	2.464	2.9596	3.5304	3.1908
0.0967	0.9879	0.3095	1.283	1.4162	2.0379	2.9968	5.1455
0.1466	0.8001	0.2853	0.8483	0.8397	3.3069	3.3519	4.4763
0.055	0.9904	0.2568	0.4475	2.1616	3.7568	7.0096	6.1153
0.1116	0.9859	0.31	1.8243	1.5363	2.5745	3.3241	5.1899
0.1293	0.3322	0.8267	0.9117	1.0851	1.6801	8.375	4.1442
0.2911	0.217	0.1996	0.8643	2.0872	1.3107	2.591	5.4527
0.0911	0.4453	0.7427	1.6735	1.8862	1.0343	3.9734	4.2031
0.1417	0.5471	0.1717	1.3111	1.7984	1.9618	5.424	6.0127
0.267	0.7842	0.2868	1.7908	1.4754		4.2531	4.9278
0.2151	0.7249	0.452	1.9704	1.8992		3.5822	4.4753
0.0761	0.4458	0.3662	0.451	1.0512		4.635	5.4121
0.1366	0.5123	0.4992	1.5803	1.1305		6.3425	5.12
0.1359	0.302	0.1729	2.4731	1.3247		4.0288	6.7986
0.2248	0.6369	0.3784	0.9128			2.9815	6.9002
							3.0739
							3.0432
							4.1184
							3.7245
