# Supplementary material for: Ezrin enrichment on curved membranes requires a specific conformation or interaction with a curvature-sensitive partner
Source: eLife. 2018 Sep 20;7:e37262. doi: 10.7554/eLife.37262 (PMC6167055; doi:10.7554/eLife.37262)
Supplement: Figure 4—figure supplement 1—source data 1. [file elife-37262-fig4-figsupp1-data1.xlsx]

## Sheet: ezrinWT
as it is	dilution	high salt
2.2671	1.9081	0.0539
3.2455	1.8758	0.0794
1.9597	3.1714	0.2447
1.7179	0.961	0.1203
3.7545	2.4521	0.0381
3.1581	2.8792	0.0478
3.1202	2.6409	0.0434
1.8799	0.804	0.1041
2.8957	1.9309	0.2562
2.8691	1.5041	0.1171
1.3618	2.6481	0.0207
1.4358	0.1791	0.2109
1.6092	3.0167	0.1314
2.3831	1.6991	0.0444
3.0709	2.5619	0.1607
1.8443	3.1944	0.0953
0.7644	2.5774	0.0691
1.8812	2.5236	0.0792
	3.927	0.1254
	3.3635	0.1541
	2.3685	0.0411
	3.5418	0.2215
	4.0862	0.1355
	3.1953	0.0338
	2.2133	0.024
	1.6528	0.0529
	1.864	0.1132
	2.5264	0.0478
	1.6629	0.0561
	2.2332	0.0651
	2.2986	0.0449
	3.0669	0.0606
	2.2073	0.2592
	1.3358	0.0475
	2.3776	-0.0044
	2.3439	0.0262
	3.1265	0.0136
	1.8975	0.2657
	2.097	0.0751
	1.7172	0.0888
	1.5357	-0.0184
	1.1236	0.0241
	1.2492	-0.0033
	1.2301	-0.0085
	1.4297	0.0071
	1.9656	-0.0236
	0.9657	-0.0283
	1.2266	-0.0024
	1.151	0.0301
	2.1779	0.046
	1.8398	-0.0264
	0.8167	0.0327
	0.4492	-0.0067
	0.8145	0.007
	1.331	0.0125
	0.6468
	2.0205
	1.9496

## Sheet: ezrinTD
as it is	dilution	high salt
5.2806	4.0863	-0.0301
4.9399	5.5085	0.0633
5.8328	2.8885	-0.0036
4.7568	1.4067	0.0609
5.5949	4.5189	0.0316
6.8474	4.2296	0.0561
5.097	3.2149	0.0023
5.4324	3.9189	0.1963
5.6287	5.6502	0.0368
4.9046	4.039	0.1047
3.2201	4.0258	0.0808
6.4584	5.5839	0.0145
4.3244	3.126	0.0735
5.7563	5.6459	0.0685
6.0825	3.6314	-0.059
1.7724	3.3374	0.0772
3.8068	3.6114	0.0561
1.2092	2.9483	0.1595
3.9488	5.6754	0.1211
	3.4932	0.0043
	3.2488	-0.0142
	4.2014	0.0391
	3.8833	0.1141
	5.246	0.0864
	3.3656	-0.0121
	5.8338	0.0074
	2.3415	0.1532
	4.5208	0.1333
	3.3902	0.0035
	4.0291	0.0471
	3.0443	0.0162
	6.0852	0.0238
	2.6452	0.0386
	3.665	0.0691
	4.7666	0.0163
	6.8591	0.0402
	4.3582	0.0498
	9.0896	0.066
	4.9324	0.0318
	3.7595	0.0235
	7.2411	0.0241
	4.2717	0.0421
	3.3547	0.0299
	4.1514	0.0514
	4.5956	-0.0149
	2.7537	0.0551
		0.0295
		0.1903
		-0.0509
		0.0001
		0.0066
		-0.0528
		0.1699
		-0.0039
		-0.0753
		0.1994
		-0.1842
		0.0653
		0.0057
		-0.0395
		0.0332
